# Supplementary material for: Multi-Classification Model for PPG Signal Arrhythmia Based on Time–Frequency Dual-Domain Attention Fusion
Source: Sensors (Basel). 2025 Sep 27;25(19):5985. doi: 10.3390/s25195985 (PMC12526570; doi:10.3390/s25195985)
Supplement: Supplementary file 1 [file sensors-25-05985-s001.zip]

Archive with 1 entries (1 files):
- sensors-3850166-supplementary.pdf
